# Supplementary material for: Assessing, Advising, and Advancing the Filling Practices of the Radiology Request Form in Africa: A Systematic Review
Source: Diagnostics (Basel). 2024 Aug 5;14(15):1694. doi: 10.3390/diagnostics14151694 (PMC11311308; doi:10.3390/diagnostics14151694)
Supplement: Supplementary file 1 [file diagnostics-14-01694-s001.zip]

Archive with 2 entries (2 files):
- Extaction Sheet S1.xlsx
- Supplementary.pdf
