# Supplementary material for: Assessing, Advising, and Advancing the Filling Practices of the Radiology Request Form in Africa: A Systematic Review
Source: Diagnostics (Basel). 2024 Aug 5;14(15):1694. doi: 10.3390/diagnostics14151694 (PMC11311308; doi:10.3390/diagnostics14151694)
Supplement: Supplementary file 1 [file diagnostics-14-01694-s001.zip › Extaction Sheet S1.xlsx]

## Sheet: Fields
Study IDs		Fields																								DM, Creatining and Allergy information			Layout
Study	Country	Patient's name	Age	DOB	Gender	Patient's address	LMP	Hospital Number	Patient location	Clinical information	Clinical question or △ diagnosis	Requested exam	Anatomical site	Previous imaging studies	Previous sugeries	Referrer's name	Referrer's phone number	Referrer's signature	Consultant's name	Radiographer Name	Radiographer signature	Urgency of the exam	Ambulatory status	Date of request	Request number	DM	Creatinine	Allergy	Illegibility	Inappropriate abbreviation	Informal form
